# Supplementary material for: Ionic Liquids Facilitate the Dispersion of Branched Polyethylenimine Grafted ZIF-8 for Reinforced Epoxy Composites
Source: Polymers (Basel). 2023 Apr 10;15(8):1837. doi: 10.3390/polym15081837 (PMC10146677; doi:10.3390/polym15081837)
Supplement: Supplementary file 1 [file polymers-15-01837-s001.zip]

Archive with 2 entries (2 files):
- supplementary video.mp4
- supplementary data.pdf
